# Supplementary material for: Prevalence of major diseases in common marmosets (Callithrix jacchus) at the Central Institute for Medicine and Life Science: a retrospective study
Source: Front Vet Sci. 2025 Jul 2;12:1548757. doi: 10.3389/fvets.2025.1548757 (PMC12264911; doi:10.3389/fvets.2025.1548757)
Supplement: Supplementary file 1 [file Table_1.xlsx]

## Sheet: S.Table1_全リスト
Supplemental Table 1. Comprehensive list of marmoset data at Central Institute for Experimental Medicine and Life Science
Case No.	Disease groupsa	Sex	Age at death	Mortality classification	Body weight (g)	Histopathological analysis
1	MWS	F	13.5	Euthanasia	183
2	MWS	M	10.1	Died during care	183
3	MWS	M	9.3	Euthanasia	186
4	MWS	F	7.5	Euthanasia	236
5	MWS	M	14.1	Euthanasia	214
6	MWS	M	9.4	Euthanasia	227
7	MWS	M	14.2	Euthanasia	209
8	MWS	F	10.4	Euthanasia	196
9	MWS	M	7.4	Euthanasia	256
10	MWS	F	9.2	Euthanasia	212
11	MWS	M	6.5	Euthanasia	263
12	MWS	F	11.3	Euthanasia	202
13	MWS	F	7	Euthanasia	265
14	MWS	F	12.1	Euthanasia	279	Examined
15	MWS	M	9	Euthanasia	238
16	MWS	F	10.8	Euthanasia	204
17	MWS	F	11.3	Euthanasia	234
18	MWS	F	9.1	Euthanasia	242.5
19	MWS	M	9.6	Euthanasia	267
20	MWS	M	11.8	Euthanasia	288
21	MWS	M	9.9	Euthanasia	282
22	MWS	M	7.8	Euthanasia	274
23	MWS	F	7.9	Euthanasia	228.5
24	MWS	F	7.1	Euthanasia	211.5
25	MWS	M	9.6	Euthanasia	239	Examined
26	MWS	M	10.1	Euthanasia	242.5
27	MWS	F	8.7	Euthanasia	216
28	MWS	F	6.5	Euthanasia	290
29	MWS	F	8.1	Euthanasia	194
30	MWS	F	10.4	Euthanasia	235
31	MWS	M	10.2	Euthanasia	246
32	MWS	M	8	Euthanasia	257
33	MWS	M	10	Euthanasia	247
34	MWS	F	8.7	Euthanasia	231	Examined
35	MWS	M	10.1	Euthanasia	215
36	MWS	M	9.1	Euthanasia	187	Examined
37	MWS	F	9.4	Euthanasia	263
38	MWS	F	10	Euthanasia	228	Examined
39	MWS	M	4.1	Euthanasia	193
40	MWS	F	11.9	Euthanasia	181	Examined
41	MWS	F	9.3	Euthanasia	276	Examined
42	MWS	M	7.4	Euthanasia	236	Examined
43	MWS	M	10.8	Euthanasia	220	Examined
44	MWS	M	10.3	Euthanasia	193
45	MWS	M	11.8	Euthanasia	227
46	MWS	F	8.6	Euthanasia	219
47	MWS	F	6.2	Euthanasia	263	Examined
48	MWS	F	8.9	Euthanasia	280.5
49	MWS	M	11	Euthanasia	243.5
50	MWS	M	10.3	Euthanasia	263
51	MWS	F	10.1	Euthanasia	285
52	MWS	M	11	Euthanasia	238
53	MWS	M	11.1	Euthanasia	293.5
54	MWS	M	10.1	Euthanasia	277
55	MWS	M	9.8	Euthanasia	294
56	MWS	M	5.9	Euthanasia	231
57	MWS	F	7.4	Euthanasia	273
58	MWS	F	15.5	Euthanasia	198	Examined
59	MWS	M	17	Euthanasia	232
60	DDS	F	3.3	Euthanasia	336
61	DDS	M	8.4	Euthanasia	217	Examined
62	DDS	F	8.2	Euthanasia	257	Examined
63	DDS	M	5.4	Euthanasia	250.5
64	DDS	M	7.5	Died during care	276	Examined
65	DDS	F	2.9	Euthanasia	256
66	DDS	M	6.1	Euthanasia	235
67	DDS	M	7.1	Euthanasia	258	Examined
68	DDS	F	3.9	Euthanasia	308
69	DDS	M	3.9	Euthanasia	301.5
70	DDS	F	9.2	Sudden death	195.5
71	DDS	M	6.8	Euthanasia	215	Examined
72	DDS	F	5.4	Euthanasia	313	Examined
73	DDS	M	5.6	Euthanasia	297.5
74	DDS	F	7.6	Euthanasia	319.5	Examined
75	DDS	M	4.4	Euthanasia	267	Examined
76	DDS	F	2.7	Euthanasia	250	Examined
77	DDS	M	4.2	Euthanasia	290
78	DDS	M	9.9	Sudden death	251.5
79	DDS	M	9.3	Euthanasia	310
80	DDS	F	4.1	Euthanasia	242
81	DDS	F	2.6	Euthanasia	262
82	DDS	F	5.8	Died during care	313
83	DDS	F	4.9	Died during care	215
84	DDS	M	11	Euthanasia	275	Examined
85	DDS	M	1.8	Died during care	221
86	DDS	M	9.7	Euthanasia	248	Examined
87	DDS	M	6	Died during care	237
88	DDS	M	10	Euthanasia	301
89	DDS	F	2.6	Euthanasia	231
90	DDS	M	6.8	Euthanasia	289
91	DDS	F	4.2	Euthanasia	260
92	DDS	M	11.2	Euthanasia	289
93	DDS	F	4.6	Euthanasia	289
94	DDS	M	4.2	Euthanasia	219
95	DDS	F	4.8	Euthanasia	293
96	DDS	F	4.3	Euthanasia	268
97	DDS	F	3.6	Euthanasia	238
98	DDS	F	9.2	Euthanasia	367
99	DDS	M	10	Euthanasia	355	Examined
100	DDS	M	12.8	Euthanasia	320
101	CDAD	F	1.4	Died during care	216
102	CDAD	F	4	Died during care	242
103	CDAD	M	10.3	Died during care	276
104	CDAD	F	15.1	Euthanasia	249
105	CDAD	M	8.9	Died during care	303
106	CDAD	M	13.5	Died during care	314
107	CDAD	F	7.4	Euthanasia	286
108	CDAD	F	9.3	Euthanasia	325
109	CDAD	F	9.8	Sudden death	302
110	CDAD	M	2.2	Euthanasia	272.5
111	CDAD	M	3.6	Died during care	262
112	CDAD	M	9	Sudden death	220
113	CDAD	F	8.8	Euthanasia	303	Examined
114	CDAD	F	3.9	Sudden death	251
115	CDAD	F	2	Died during care	270
116	CDAD	F	9.4	Euthanasia	249
117	CDAD	M	3.6	Sudden death	242
118	CDAD	F	7.9	Sudden death	292	Examined
119	CDAD	M	10.7	Died during care	244
120	Hemoperitoneum	F	8	Euthanasia	319
121	Hemoperitoneum	M	3.1	Died during care	355
122	Hemoperitoneum	F	7.3	Euthanasia	202
123	Hemoperitoneum	M	10.2	Sudden death	381
124	Hemoperitoneum	M	4.1	Euthanasia	390	Examined
125	Hemoperitoneum	M	9.7	Sudden death	334
126	Small Intestinal Adenocarcinoma	F	11.8	Euthanasia	277	Examined
127	Small Intestinal Adenocarcinoma	M	7.6	Euthanasia	260	Examined
128	Small Intestinal Adenocarcinoma	F	13.6	Euthanasia	291	Examined
129	Small Intestinal Adenocarcinoma	M	8.1	Euthanasia	293	Examined
130	Small Intestinal Adenocarcinoma	M	10.5	Euthanasia	276	Examined
131	Esophageal Dilation	F	10.2	Euthanasia	278
132	Esophageal Dilation	F	4.7	Euthanasia	263
133	Esophageal Dilation	M	7.7	Euthanasia	255
134	Esophageal Dilation	F	8.4	Euthanasia	295
135	Esophageal Dilation	M	2.6	Euthanasia	261	Examined
136	Heart Failure	M	12.8	Died during care	268.5
137	Heart Failure	F	6.8	Euthanasia	361
138	Heart Failure	M	5	Euthanasia	265
139	Heart Failure	M	10.4	Died during care	256
140	Heart Failure	M	9.5	Sudden death	264
141	Enteritis (excluding MWS and ulcers)	M	6.8	Died during care	244
142	Enteritis (excluding MWS and ulcers)	M	11.1	Euthanasia	292
143	Enteritis (excluding MWS and ulcers)	M	2.1	Euthanasia	328
144	Enteritis (excluding MWS and ulcers)	F	8.1	Euthanasia	357
145	Enteritis (excluding MWS and ulcers)	M	10.2	Euthanasia	329	Examined
146	Sepsis	M	7.4	Died during care	346
147	Sepsis	F	12.9	Sudden death	294.5
148	Sepsis	F	7.2	Sudden death	374
149	Sepsis	M	10.6	Sudden death	315
150	Lung Disease (excluding aspiration pneumonia)	M	8.5	Sudden death	315
151	Lung Disease (excluding aspiration pneumonia)	M	16	Died during care	279
152	Lung Disease (excluding aspiration pneumonia)	F	5.3	Sudden death	331
153	Lung Disease (excluding aspiration pneumonia)	F	9.7	Died during care	314
154	Lymphoma	F	7.7	Euthanasia	262	Examined
155	Lymphoma	M	8.7	Euthanasia	185	Examined
156	Lymphoma	F	8.9	Euthanasia	266	Examined
157	Renal Disease	F	7.3	Euthanasia	413	Examined
158	Renal Disease	M	6.9	Euthanasia	357
159	Renal Disease	F	8.6	Died during care	272
160	Aspiration Pneumonia	M	6.8	Euthanasia	345
161	Aspiration Pneumonia	F	5.1	Euthanasia	232
162	Small Intestinal Ulcer	F	5.3	Euthanasia	261	Examined
163	Small Intestinal Ulcer	F	8.5	Euthanasia	268	Examined
164	Upper Gastrointestinal Hemorrhage	F	7.4	Euthanasia	346
165	Upper Gastrointestinal Hemorrhage	F	11.9	Euthanasia	262
166	Biliary Tract Disease	M	11.5	Euthanasia	290.5
167	Biliary Tract Disease	M	8.3	Euthanasia	315
168	Peritonitis	M	10.7	Euthanasia	267	Examined
169	Peritonitis	M	2.2	Died during care	321
170	Gastric Ulcer	M	8.6	Died during care	315
171	Trauma (self-inflicted)	M	6.4	Died during care	374
172	Tracheal Ulcer	M	2.4	Euthanasia	309.5
173	Colon Torsion	F	10.1	Euthanasia	338
174	Hemothorax	M	7.4	Euthanasia	251	Examined
175	Tooth Root Abscess	F	3.2	Euthanasia	217.5
176	Duodenal Intussusception	M	9.5	Euthanasia	261
177	Mediastinal Hemorrhage	F	3.7	Euthanasia	350
178	Hemorrhagic Colitis	F	3.8	Died during care	240
179	Small Intestinal Torsion	M	3.6	Died during care	261
180	Pyothorax	M	8.2	Euthanasia	303
181	Anemia	F	4.4	Euthanasia	297
182	Trichobezoars (hair ball)	M	7.9	Died during care	212.5
183	Unknown	M	9.6	Euthanasia	269
184	Unknown	M	10.7	Died during care	248
185	Unknown	F	15.5	Euthanasia	356
186	Unknown	M	3.2	Died during care	239
187	Unknown	M	1.8	Died during care	214.5
188	Unknown	M	10.7	Died during care	306
189	Unknown	M	1.4	Sudden death	257
190	Unknown	M	9.8	Died during care	351
191	Unknown	M	9.5	Euthanasia	316	Examined
192	Unknown	M	12.1	Euthanasia	318
aMWS; marmoset wasting syndrome, Marmoset duodenal dilatation syndrome; DDS, CDAC; Clostridioides difficile–associated disease
