# Supplementary material for: Prevalence of major diseases in common marmosets (Callithrix jacchus) at the Central Institute for Medicine and Life Science: a retrospective study
Source: Front Vet Sci. 2025 Jul 2;12:1548757. doi: 10.3389/fvets.2025.1548757 (PMC12264911; doi:10.3389/fvets.2025.1548757)
Supplement: Supplementary file 2 [file Table_2.xlsx]

## Sheet: Table1_Age,BW平均,＋年齢分布
Supplemental Table S2.Signalments of marmosets with each disease at necropsies at Central Institute for Experimental Medicine and Life Science
Disease groups	No. of cases	Age distribution					Average age [years]a	Sex		Body weight [g]a	Mortality classification		Death during husbandry/Total deaths
		0-3 y	3-6 y	6-9 y	9-12 y	> 12 y		Male	Female		Death during husbandry	Euthanasia
MWSb	59	0	2	17	34	6	9.7 ± 2.3	32	27	237 ± 32	1	58	0.0169492
DDSc	41	5	17	9	9	1	6.2 ± 2.8	22	19	272 ± 40	7	34	0.170732
CDADd	19	3	4	4	6	2	7.4 ± 3.8	8	11	269 ± 31	13	6	0.684211
Hemoperitoneum	6	0	2	2	2	0	7.1 ± 2.7	4	2	330 ± 62	3	3	0.5
Small intestinal adenocarcinoma	5	0	0	2	2	1	10.3 ± 2.2	3	2	279 ± 12	0	5	0
Gastrointestinal tract lymphoma	3	0	0	3	0	0	8.4 ± 0.5	1	2	238 ± 37	0	3	0
All	192	14	36	57	70	15	8.1 ± 3.2	107	85	269 ± 47	49	143	0.255208
aAverage ± SD, bMarmoset wasting syndrome, cDDS; Marmoset duodenal dilation syndrome, dCDAC; Clostridioides difficile-associated disease
