# Supplementary material for: Prevalence of major diseases in common marmosets (Callithrix jacchus) at the Central Institute for Medicine and Life Science: a retrospective study
Source: Front Vet Sci. 2025 Jul 2;12:1548757. doi: 10.3389/fvets.2025.1548757 (PMC12264911; doi:10.3389/fvets.2025.1548757)
Supplement: Supplementary file 3 [file Table_3.xlsx]

## Sheet: S.Table2_BT平均
Supplemental Table S3. Average blood test results of marmosets at the Central Institute for Experimental Medicine and Life Science
Disease groups	WBC (10^2/uL)	Ht (% )	ALB (g/dl)	GPT (U/L)	GGT (U/L)	T-bil (mg/dL)	Cre (mg/dL)	IP (mg/dL)	Ca (mg/dL)	Corrected Ca (for Alb) (mg/dL)	Na (mEq/L)	K (mEq/L)	Cl (mEq/L)
MWSa	35.3 ± 41.3	28.9 ± 7.5	2.5 ± 0.6	17.9 ± 57.1	9.2 ± 25.4	0.9 ± 1.5	0.4 ± 0.3	4.9 ± 2.3	8.0 ± 0.8	9.0 ± 1.0	145.9 ± 5.0	3.4 ± 1.0	110.2 ± 5.1
DDSb	46.4 ± 29.5	32.8 ± 9.1	3.0 ± 0.8	7.7 ± 13.0	23.3 ± 55.3	1.0 ± 1.9	0.4 ± 0.4	5.7 ± 3.5	8.0 ± 1.3	8.5 ± 1.2	142.8 ± 9.3	3.6 ± 2.0	102.6 ± 12.9
CDADc	51.3 ± 47.6	42.9 ± 18.9	2.7 ± 0.3	29.4 ± 46.3	11.0 ± 14.8	0.6 ± 0.4	1.0 ± 1.0	10.1 ± 4.0	8.3 ± 0.5	9.1 ± 0.6	144.3 ± 21.0	5.1 ± 2.3	107.1 ± 18.3
All	45.4 ± 57.8	32.5 ± 12.0	2.8 ± 0.7	26.1 ± 70.2	13.2 ± 33.9	0.9 ± 1.4	0.6 ± 1.0	6.2 ± 3.7	8.2 ± 1.2	8.9 ± 1.2	144.5 ± 9.8	3.9 ± 2.3	106.9 ± 10.9
Average ± SD, aMarmoset wasting syndrome, bDDS; Marmoset duodenal dilation syndrome, cCDAC; Clostridioides difficile-associated disease
