# Supplementary material for: Prevalence of major diseases in common marmosets (Callithrix jacchus) at the Central Institute for Medicine and Life Science: a retrospective study
Source: Front Vet Sci. 2025 Jul 2;12:1548757. doi: 10.3389/fvets.2025.1548757 (PMC12264911; doi:10.3389/fvets.2025.1548757)
Supplement: Supplementary file 4 [file Table_4.xlsx]

## Sheet: Table3_過去論文
Supplemental Table S4. Summary of marmoset disease studies and pathological findings in previous research
Reference (Reference no.)	Year	Country	Marmoset research focus	Sample size	Diseases/clinical findings (Number and percentage)	Analysis method
Chalmers et al.17	1983	UK	Evaluation of pathological and nutritional conditions in marmosets (Home-bred)	265	Histological evidence of hemolytic anemia (n=127, 47.9%), Hemosiderosis (n=103, 38.9%), Pneumonia (n=71, 26.8%), Enteritis (n=58, 21.9%), Osteodystrophy (n=27, 10.2%), Cardiac ventricular dilatation (n=26, 9.8%)	Histopathology
Chalmers et al.17	1983	UK	Evaluation of pathological and nutritional conditions in marmosets (Wild-caught)	70	Histological evidence of hemolytic anemia (n=48, 68.6%), Hemosiderosis (n=48, 68.6%), Enteritis (n=42, 60.0%), Exocrine pancreatic atrophy and fibrosis (n=27, 38.6%), Cardiac ventricular dilatation (n=4, 5.7%), Osteodystrophy (n=3, 4.3%), Pneumonia (n=3, 4.3%)	Histopathology
Tucker8	1984	UK	Laboratory-bred marmosets (Pathology survey)	567	Renal interstitial infiltrates (n=284, 50.1%), Adrenal extramedullary hematopoiesis (n=107, 25%), Chronic enteritis (n=63, 11.1%), Chronic thyroiditis (n=48, 8.5%), Thyroid parafollicular cell hyperplasia (n=44, 7.8%)	Histopathology
Okazaki et al.26	1996	Japan	Histopathological examination of spontaneous lesions (Comparison between the healthy, weakened, and deceased groups)	61	Inflammatory cell infiltration of large intestine (n=16)a, Inflammatory cell infiltration of small intestine (n=9)a	Histopathology
Ludlage & Mansfield9	2003	USA	Review of major diseases in common marmosets	-	Chronic inflammatory bowel disease (IBD), Systemic amyloidosis, Gastrointestinal tract lymphoma, Small intestinal carcinoma, Metabolic bone disease (MBD)	Review, Histopathology, Clinical evaluations
David et al.18	2009	USA	Marmosets from a breeding colony at Southwest National Primate Research Center	129	Clinical findings: Dehydration (n=55, 42.6%), Emaciation (n=49, 38.0%), Diseases: Nephritis (n=40, 31.0%), Colitis (n=39, 30.2%), Enteritis (n=30, 23.3%), Lymphoma (n=8, 6.2%)	Histopathology, Clinical pathology, Cultures
Miller et al.10	2010	USA	Laboratory-bred marmosets (Neoplasia survey)	384	Small intestinal adenocarcinoma (n=10, 2.6%)	Histopathology
Mineshige et al.	(Present study)	Japan	Retrospective analysis of marmosets used in genetic engineering or neuroscience research| or not yet subjected to experimental procedures	192	Marmoset wasting syndrome (n=59, 30.7%), Duodenal dilatation syndrome (n=41, 21.4%), Clostridioides difficile-associated disease (n=19, 9.9%), Small intestinal adenocarcinoma (n=5, 2.6%), Gastrointestinal lymphoma (n=3, 1.6%)	Histopathology, Clinical pathology
aFrequently observed in weak and dead animals
